# Supplementary material for: Serological evidence of single and mixed infections of Rift Valley fever virus, Brucella spp. and Coxiella burnetii in dromedary camels in Kenya
Source: PLoS Negl Trop Dis. 2021 Mar 26;15(3):e0009275. doi: 10.1371/journal.pntd.0009275 (PMC7997034; doi:10.1371/journal.pntd.0009275)
Supplement: S1 Data — (CSV) [file pntd.0009275.s003.csv]

	animal_id		herd_id	sex name	sex	age	age2	age_code	coxiella	rvf	brucella_elisa	cox_rvf_bruc	bruc_rvf	cox_rvf	bruc_cox
1	011/BUR2/C1		562	female	2	>5 years	>5 years	1	0	1	0	0	0	0	0
2	011/BUR2/C10		562	female	2	>5 years	>5 years	1	0	1	0	0	0	0	0
3	011/BUR2/C2		562	female	2	>5 years	>5 years	1	0	1	0	0	0	0	0
4	011/BUR2/C3		573	male	1	1-5 years	<5 years	0	1	1	0	0	0	1	0
5	011/BUR2/C4		573	female	2	1-5 years	<5 years	0	0	1	0	0	0	0	0
6	011/BUR2/C5		573	female	2	1-5 years	<5 years	0	0	1	0	0	0	0	0
7	011/BUR2/C6		573	female	2	1-5 years	<5 years	0	1	1	0	0	0	1	0
8	011/BUR2/C7		573	female	2	1-5 years	<5 years	0	0	1	0	0	0	0	0
9	011/BUR2/C8		573	female	2	< 1 year	<5 years	0	0	1	0	0	0	0	0
10	011/BUR2/C9		573	female	2	< 1 year	<5 years	0	0	1	0	0	0	0	0
11	011/GAR/C34		574	female	2	>5 years	>5 years	1	1	1	0	0	0	1	0
12	011/GAR/C35		574	female	2	>5 years	>5 years	1	0	1	0	0	0	0	0
13	011/GAR/C36		574	female	2	>5 years	>5 years	1	0	1	0	0	0	0	0
14	011/KUL/C2/F		579	female	2	>5 years	>5 years	1	0	1	0	0	0	0	0
15	011/KUL/C3/F		579	female	2	< 1 year	<5 years	0	0	1	0	0	0	0	0
16	011/KUL/C4/F		584	female	2	>5 years	>5 years	1	1	1	1	1	0	1	1
17	011/KUL/C5/F		584	female	2	>5 years	>5 years	1	1	1	1	1	0	1	1
18	011/KUL/C6/M		555	female	2	1-5 years	<5 years	0	0	0	0	0	0	0	0
19	011/MER/C19		555	female	2	1-5 years	<5 years	0	0	0	0	0	0	0	0
20	011/MER/C20		555	female	2	1-5 years	<5 years	0	0	0	0	0	0	0	0
21	011/MER/C21		555	female	2	< 1 year	<5 years	0	1	0	0	0	0	0	0
22	011/MER/C22		579	female	2	1-5 years	<5 years	0	0	0	0	0	0	0	0
23	011/MER/C23		579	female	2	1-5 years	<5 years	0	0	0	0	0	0	0	0
24	011/RDU/C1		579	male	1	1-5 years	<5 years	0	0	0	0	0	0	0	0
25	011/RDU/C2		585	female	2	< 1 year	<5 years	0	0	0	0	0	0	0	0
26	011/RDU/C3		554	female	2	1-5 years	<5 years	0	0	0	0	0	0	0	0
27	011/RDU/C4		554	female	2	1-5 years	<5 years	0	0	0	0	0	0	0	0
28	011/RDU/C5		554	female	2	1-5 years	<5 years	0	0	0	0	0	0	0	0
29	011/SHA/C10/FEMALE/LESS THAN ONE YEAR		554	female	2	1-5 years	<5 years	0	0	0	0	0	0	0	0
30	011/SHA/C11/MALE/MORE THAN 5 YEARS		554	male	1	1-5 years	<5 years	0	0	0	0	0	0	0	0
31	011/SHA/C5/FEMALE/1-5 YEARS		554	male	1	>5 years	>5 years	1	0	0	1	0	1	0	0
32	011/SHA/C9/MALE/LESS THAN ONE YEAR		555	male	1	1-5 years	<5 years	0	0	0	0	0	0	0	0
33	25/KE/C1		555	female	2	1-5 years	<5 years	0	0	0	0	0	0	0	0
34	25/KE/C2		555	female	2	1-5 years	<5 years	0	0	0	1	0	1	0	0
35	25/KE/C3		555	female	2	>5 years	>5 years	1	0	0	1	0	1	0	0
36	25/KE/C4		555	female	2	>5 years	>5 years	1	1	0	1	0	1	0	1
37	25/KE/C5		555	female	2	1-5 years	<5 years	0	0	0	1	0	1	0	0
38	25/KE/C6		555	female	2	>5 years	>5 years	1	0	0	0	0	0	0	0
39	25/LO/C1		555	female	2	< 1 year	<5 years	0	0	0	0	0	0	0	0
40	25/LO/C2		555	female	2	>5 years	>5 years	1	1	0	0	0	0	0	0
41	25/LO/C3		555	male	1	>5 years	>5 years	1	0	0	0	0	0	0	0
42	25/NG/C1		556	male	1	1-5 years	<5 years	0	0	0	0	0	0	0	0
43	25/NG/C2		556	male	1	>5 years	>5 years	1	0	0	0	0	0	0	0
44	25/NG/C3		556	female	2	1-5 years	<5 years	0	0	0	1	0	0	0	0
45	25/NG/C4		556	male	1	1-5 years	<5 years	0	0	0	1	0	0	0	0
46	25/NG/C5		556	male	1	>5 years	>5 years	1	0	0	0	0	0	0	0
47	25/NG/C6		556	female	2	1-5 years	<5 years	0	1	0	1	0	0	0	1
48	25/NY/C1		556	female	2	>5 years	>5 years	1	1	0	0	0	0	0	0
49	25/NY/C2		556	female	2	1-5 years	<5 years	0	1	0	1	0	0	0	1
50	25/NY/C3		556	male	1	1-5 years	<5 years	0	0	0	1	0	0	0	0
51	25/NY/C4		556	male	1	>5 years	>5 years	1	0	0	0	0	0	0	0
52	25/SAS/C1		557	female	2	>5 years	>5 years	1	1	0	1	0	1	0	1
53	25/SAS/C2		557	male	1	>5 years	>5 years	1	0	0	1	0	1	0	0
54	25/SAS/C3		557	female	2	>5 years	>5 years	1	0	0	1	0	1	0	0
55	25/SAS/C4		557	male	1	>5 years	>5 years	1	0	0	1	0	1	0	0
56	25/SAS/C5		558	male	1	< 1 year	<5 years	0	0	0	0	0	0	0	0
57	25/SAS/C6		558	male	1	1-5 years	<5 years	0	0	0	0	0	0	0	0
58	25/SAS/C7		558	male	1	< 1 year	<5 years	0	1	0	0	0	0	0	0
59	25/SAS/C8		562	male	1	>5 years	>5 years	1	0	0	0	0	0	0	0
60	O11/BUR/C1		562	female	2	>5 years	>5 years	1	1	0	0	0	0	0	0
61	O11/BUR/C10		562	female	2	>5 years	>5 years	1	0	0	0	0	0	0	0
62	O11/BUR/C2		562	female	2	>5 years	>5 years	1	0	0	0	0	0	0	0
63	O11/BUR/C3		562	male	1	1-5 years	<5 years	0	0	0	1	0	0	0	0
64	O11/BUR/C4		573	male	1	< 1 year	<5 years	0	0	0	0	0	0	0	0
65	O11/BUR/C5		574	female	2	>5 years	>5 years	1	0	0	0	0	0	0	0
66	O11/BUR/C6		574	female	2	>5 years	>5 years	1	0	0	0	0	0	0	0
67	O11/BUR/C7		574	male	1	1-5 years	<5 years	0	0	0	0	0	0	0	0
68	O11/BUR/C8		579	male	1	1-5 years	<5 years	0	0	0	1	0	0	0	0
69	O11/BUR/C9		579	female	2	1-5 years	<5 years	0	0	0	1	0	0	0	0
70	O11/BUR3/C1		579	female	2	1-5 years	<5 years	0	0	0	1	0	0	0	0
71	O11/BUR3/C10		579	female	2	>5 years	>5 years	1	0	0	0	0	0	0	0
72	O11/BUR3/C2		579	male	1	>5 years	>5 years	1	0	0	0	0	0	0	0
73	O11/BUR3/C3		579	female	2	>5 years	>5 years	1	0	0	0	0	0	0	0
74	O11/BUR3/C4		580	female	2	< 1 year	<5 years	0	0	0	1	0	0	0	0
75	O11/BUR3/C5		580	female	2	>5 years	>5 years	1	0	0	0	0	0	0	0
76	O11/BUR3/C6		580	female	2	< 1 year	<5 years	0	0	0	1	0	0	0	0
77	O11/BUR3/C7		580	female	2	< 1 year	<5 years	0	1	0	0	0	0	0	0
78	O11/BUR3/C8		580	female	2	< 1 year	<5 years	0	0	0	0	0	0	0	0
79	O11/BUR3/C9		580	female	2	< 1 year	<5 years	0	0	0	0	0	0	0	0
80	O11/GAR/C24		580	female	2	>5 years	>5 years	1	0	0	0	0	0	0	0
81	O11/GAR/C25		580	female	2	>5 years	>5 years	1	1	0	0	0	0	0	0
82	O11/GAR/C26		580	female	2	>5 years	>5 years	1	0	0	1	0	0	0	0
83	O11/GAR/C27		580	female	2	>5 years	>5 years	1	1	0	1	0	0	0	1
84	O11/GAR/C28		582	female	2	< 1 year	<5 years	0	0	0	0	0	0	0	0
85	O11/GAR/C29		582	male	1	1-5 years	<5 years	0	0	0	0	0	0	0	0
86	O11/GAR/C30		582	female	2	< 1 year	<5 years	0	0	0	0	0	0	0	0
87	O11/GAR/C31		582	female	2	< 1 year	<5 years	0	0	0	1	0	0	0	0
88	O11/GAR/C32		582	female	2	1-5 years	<5 years	0	0	0	0	0	0	0	0
89	O11/GAR/C33		582	female	2	1-5 years	<5 years	0	0	0	0	0	0	0	0
90	O11/GAR/Female/5 years/c37		582	male	1	1-5 years	<5 years	0	1	0	0	0	0	0	0
91	o11/GAR/FEMALE/5 YEARS/C39		582	male	1	1-5 years	<5 years	0	0	0	0	0	0	0	0
92	O11/gar/female/more than 5 years/c40		582	female	2	1-5 years	<5 years	0	1	0	0	0	0	0	0
93	O11/gar/female/more than 5 years/c41		582	female	2	1-5 years	<5 years	0	0	0	0	0	0	0	0
94	O11/gar/female/more than 5 years/c42		584	male	1	>5 years	>5 years	1	0	0	1	0	0	0	0
95	O11/gar/male/5 years/c38		584	female	2	< 1 year	<5 years	0	1	0	0	0	0	0	0
96	O11/MER/C1		584	male	1	>5 years	>5 years	1	1	0	1	0	0	0	1
97	O11/MER/C10		584	female	2	< 1 year	<5 years	0	0	0	0	0	0	0	0
98	O11/MER/C11		584	female	2	< 1 year	<5 years	0	0	0	0	0	0	0	0
99	O11/MER/C12		584	female	2	< 1 year	<5 years	0	0	0	0	0	0	0	0
100	O11/MER/C13		584	female	2	< 1 year	<5 years	0	0	0	0	0	0	0	0
101	O11/MER/C14		584	female	2	< 1 year	<5 years	0	1	0	0	0	0	0	0
102	O11/MER/C15		585	female	2	< 1 year	<5 years	0	0	0	0	0	0	0	0
103	O11/MER/C16		585	female	2	1-5 years	<5 years	0	0	0	0	0	0	0	0
104	O11/MER/C17		585	female	2	1-5 years	<5 years	0	0	0	0	0	0	0	0
105	O11/MER/C18		585	male	1	1-5 years	<5 years	0	0	0	0	0	0	0	0
106	O11/MER/C2		592	male	1	>5 years	>5 years	1	0	0	1	0	0	0	0
107	O11/MER/C3		592	female	2	>5 years	>5 years	1	1	0	1	0	0	0	1
108	O11/MER/C4		592	male	1	>5 years	>5 years	1	0	0	0	0	0	0	0
109	o11/MER/C5		592	female	2	>5 years	>5 years	1	0	0	0	0	0	0	0
110	O11/MER/C6		592	female	2	>5 years	>5 years	1	0	0	0	0	0	0	0
111	O11/MER/C7		592	male	1	>5 years	>5 years	1	0	0	0	0	0	0	0
112	O11/MER/C8		592	female	2	>5 years	>5 years	1	1	0	0	0	0	0	0
113	O11/MER/C9		592	female	2	>5 years	>5 years	1	0	0	0	0	0	0	0
114	O11/SHA/C1/FEMALE/MORE THAN 5 YEARS		592	female	2	>5 years	>5 years	1	0	0	0	0	0	0	0
115	o11/sha/c2/female/more than 5 years		592	male	1	>5 years	>5 years	1	0	0	0	0	0	0	0
116	O11/SHA/C3/FEMALE/MORE THAN 5 YEARS		600	female	2	1-5 years	<5 years	0	0	0	0	0	0	0	0
117	O11/SHA/C4/FEMALE/MORE THAN 5 YEARS		600	female	2	1-5 years	<5 years	0	0	0	0	0	0	0	0
118	O11/SHA/C6/FEMALE/LESS THAN 1 YEAR		600	female	2	1-5 years	<5 years	0	0	0	0	0	0	0	0
119	O11/SHA/C7/MALE/LESS THAN 1 YEAR		600	female	2	1-5 years	<5 years	0	0	0	0	0	0	0	0
120	O11/SHA/C8/FEMALE/LESS THAN 1 YEAR		600	male	1	1-5 years	<5 years	0	1	0	0	0	0	0	0
